# Supplementary material for: Urinary peptides provide information about the risk of mortality across a spectrum of diseases and scenarios
Source: J Transl Med. 2023 Sep 24;21:663. doi: 10.1186/s12967-023-04508-6 (PMC10518109; doi:10.1186/s12967-023-04508-6)
Supplement: Supplementary file 1 — Additional file 1. Descriptive statistics for ICU and non-ICU subjects stratified according to the study type from which the patients were derived. [file 12967_2023_4508_MOESM1_ESM.xlsx]

## Sheet: Additional file 1
Additional file 1: Descriptive statistics for ICU and non-ICU subjects stratified according to the study type from which the patients were derived.
	Level/Unit	CKD	CVD	Diabetes	Other	Population	ICU
n		1448	699	3347	593	1387	1719
Age (median [IQR])	[yrs]	59.00 [49.00, 69.00]	71.00 [63.00, 77.00]	58.00 [46.00, 65.00]	62.00 [51.00, 70.00]	57.00 [44.50, 67.00]	62.00 [50.00, 73.00]
Female (%)	no	1002 ( 69.2)	474 (67.8)	1914 ( 57.2)	447 ( 75.4)	780 (56.2)	1117 ( 65.0)
	yes	446 ( 30.8)	225 (32.2)	1433 ( 42.8)	146 ( 24.6)	607 (43.8)	602 ( 35.0)
BMI (median [IQR])	[kg/m²]	27.87 [24.03, 32.06]	27.81 [24.20, 31.55]	28.40 [25.12, 32.00]	24.86 [22.81, 28.02]	26.15 [23.65, 29.46]	26.25 [22.86, 30.03]
Systolic BP (median [IQR])	[mmHg]	138.00 [125.00, 149.00]	132.00 [117.00, 148.00]	129.00 [120.00, 140.00]	140.00 [130.00, 154.00]	133.00 [121.00, 147.00]	123.00 [109.00, 140.00]
Diastolic BP (median [IQR])	[mmHg]	78.00 [71.00, 85.00]	74.00 [66.00, 82.00]	78.00 [72.00, 83.00]	85.00 [78.00, 92.00]	80.00 [74.00, 87.00]	64.00 [55.00, 75.00]
Hypertension (%)	no	730 ( 50.4)	382 (54.6)	2344 ( 70.0)	229 ( 38.6)	699 (50.4)	740 ( 43.0)
	yes	718 ( 49.6)	317 (45.4)	1003 ( 30.0)	364 ( 61.4)	688 (49.6)	979 ( 57.0)
Diabetes (%)	no	788 ( 54.4)	628 (89.8)	1 ( 0.0)	593 (100.0)	1363 (98.3)	1439 ( 83.7)
	yes	660 ( 45.6)	71 (10.2)	3346 (100.0)	0 ( 0.0)	24 ( 1.7)	280 ( 16.3)
Cardiovascular Disease (%)	no	1349 ( 93.2)	50 ( 7.2)	3325 ( 99.3)	131 ( 22.1)	1262 (91.0)	1621 ( 94.3)
	yes	99 ( 6.8)	649 (92.8)	22 ( 0.7)	462 ( 77.9)	125 ( 9.0)	98 ( 5.7)
eGFR (median [IQR])	[ml/min/1.73 m²]	39.00 [29.15, 54.62]	71.55 [57.65, 84.80]	95.96 [83.28, 108.68]	63.80 [44.63, 82.50]	81.92 [70.41, 93.34]	86.87 [48.31, 127.10]
Kidney Disease (%)	no	0 ( 0.0)	489 (70.0)	3193 ( 95.4)	336 ( 56.7)	1244 (89.7)	1003 ( 58.3)
	yes	1448 (100.0)	210 (30.0)	154 ( 4.6)	257 ( 43.3)	143 (10.3)	716 ( 41.7)
Mean Arterial BP (median [IQR])	[mmHg]	97.67 [90.67, 105.00]	94.00 [84.00, 103.00]	95.00 [89.33, 101.00]	103.67 [96.67, 111.00]	98.00 [91.00, 105.50]	84.00 [74.00, 95.33]
COV50 (median [IQR])		-0.86 [-1.75, -0.08]	-1.98 [-2.38, -1.47]	-1.92 [-2.30, -1.45]	-1.73 [-2.18, -1.10]	-2.30 [-2.63, -1.90]	1.17 [0.34, 1.83]
FU Duration (median [IQR])	[month]	24.16 [14.95, 66.21]	69.59 [37.88, 77.86]	40.87 [29.11, 53.78]	34.23 [27.37, 38.28]	110.29 [69.36, 149.13]	11.99 [2.02, 12.12]
Death (%)	no	1299 ( 89.7)	433 (61.9)	3289 ( 98.3)	561 ( 94.6)	1267 (91.3)	1139 ( 66.3)
	yes	149 ( 10.3)	266 (38.1)	58 ( 1.7)	32 ( 5.4)	120 ( 8.7)	580 ( 33.7)
Study (%)	CAD Predictions	0 ( 0.0)	145 (20.7)	0 ( 0.0)	0 ( 0.0)	0 ( 0.0)	0 ( 0.0)
	CardioRen	0 ( 0.0)	116 (16.6)	0 ( 0.0)	0 ( 0.0)	0 ( 0.0)	0 ( 0.0)
	DIRECT	0 ( 0.0)	0 ( 0.0)	1487 ( 44.4)	0 ( 0.0)	0 ( 0.0)	0 ( 0.0)
	EPOGH	0 ( 0.0)	0 ( 0.0)	0 ( 0.0)	0 ( 0.0)	914 (65.9)	0 ( 0.0)
	EU Priority	0 ( 0.0)	0 ( 0.0)	1769 ( 52.9)	0 ( 0.0)	0 ( 0.0)	0 ( 0.0)
	FROG	0 ( 0.0)	0 ( 0.0)	0 ( 0.0)	0 ( 0.0)	0 ( 0.0)	1719 (100.0)
	GenScot	0 ( 0.0)	0 ( 0.0)	0 ( 0.0)	0 ( 0.0)	473 (34.1)	0 ( 0.0)
	Heart Failure	0 ( 0.0)	84 (12.0)	0 ( 0.0)	0 ( 0.0)	0 ( 0.0)	0 ( 0.0)
	Homage Fibrosis	0 ( 0.0)	354 (50.6)	0 ( 0.0)	0 ( 0.0)	0 ( 0.0)	0 ( 0.0)
	PersTIgAN	270 ( 18.6)	0 ( 0.0)	0 ( 0.0)	0 ( 0.0)	0 ( 0.0)	0 ( 0.0)
	Predictions	0 ( 0.0)	0 ( 0.0)	91 ( 2.7)	0 ( 0.0)	0 ( 0.0)	0 ( 0.0)
	PROPHET	0 ( 0.0)	0 ( 0.0)	0 ( 0.0)	462 ( 77.9)	0 ( 0.0)	0 ( 0.0)
	STOP IgAN	109 ( 7.5)	0 ( 0.0)	0 ( 0.0)	0 ( 0.0)	0 ( 0.0)	0 ( 0.0)
	Sun Makro	581 ( 40.1)	0 ( 0.0)	0 ( 0.0)	0 ( 0.0)	0 ( 0.0)	0 ( 0.0)
	TransBioBC	0 ( 0.0)	0 ( 0.0)	0 ( 0.0)	131 ( 22.1)	0 ( 0.0)	0 ( 0.0)
	UZ Gent	488 ( 33.7)	0 ( 0.0)	0 ( 0.0)	0 ( 0.0)	0 ( 0.0)	0 ( 0.0)
Abbreviations: BMI= body mass index, BP= blood pressure, eGFR= estimated glomerular filtration rate, FU= follow-up, ICU= intensive care unit, yrs= years
